# Supplementary material for: Microwave background temperature at a redshift of 6.34 from H2O absorption
Source: Nature. 2022 Feb 2;602(7895):58–62. doi: 10.1038/s41586-021-04294-5 (PMC8810383; doi:10.1038/s41586-021-04294-5)
Supplement: Supplementary file 1 — Source Data Fig. 2 [file 41586_2021_4294_MOESM1_ESM.xlsx]

## Sheet: Sheet1
Channel number	Velocity offset [km/s] relative to 78.544 GHz	Flux density [mJy]	Data	observed-frame frequency [GHz]	Flux density [mJy]	Model
1	27201.7	-0.0715		73.895	0.374
2	27049.1	0.436		73.9	0.374
3	26896.4	0.54675		73.905	0.374
4	26743.7	0.01325		73.91	0.374
5	26591.1	0.30275		73.915	0.374
6	26438.4	0.27925		73.92	0.374
7	26285.7	0.32175		73.925	0.374
8	26133.1	0.14025		73.93	0.374
9	25980.4	0.6375		73.935	0.374
10	25827.7	0.47575		73.94	0.374
11	25675.1	0.65125		73.945	0.374
12	25522.4	0.37675		73.95	0.374
13	25369.7	0.33675		73.955	0.374
14	25217.1	0.2325		73.96	0.374
15	25064.4	0.48075		73.965	0.374
16	24911.7	0.1585		73.97	0.374
17	24759.1	0.18575		73.975	0.374
18	24606.4	0.236		73.98	0.374
19	24453.7	0.4305		73.985	0.374
20	24301.1	-0.00274999		73.99	0.374
21	24148.4	0.11675		73.995	0.374
22	23995.7	0.34875		74	0.374
23	23843.1	0.46425		74.005	0.374
24	23690.4	0.3035		74.01	0.374
25	23537.7	0.456		74.015	0.374
26	23385	0.00300001		74.02	0.374
27	23232.4	0.5795		74.025	0.374
28	23079.7	0.26675		74.03	0.374
29	22927	0.505		74.035	0.374
30	22774.4	0.577		74.04	0.374
31	22621.7	0.25075		74.045	0.374
32	22469	0.4345		74.05	0.374
33	22316.4	0.78625		74.055	0.374
34	22163.7	0.49675		74.06	0.374
35	22011	0.50925		74.065	0.374
36	21858.4	0.5705		74.07	0.374
37	21705.7	0.55575		74.075	0.374
38	21553	0.34975		74.08	0.374
39	21400.4	0.3		74.085	0.374
40	21247.7	0.37475		74.09	0.374
41	21095	0.126		74.095	0.374
42	20942.4	0.49525		74.1	0.374
43	20789.7	0.141		74.105	0.374
44	20637	0.16525		74.11	0.374
45	20484.4	0.04425		74.115	0.374
46	20331.7	0.3115		74.12	0.374
47	20179	0.45075		74.125	0.374
48	20026.4	0.557		74.13	0.374
49	19873.7	0.48775		74.135	0.374
50	19721	0.45025		74.14	0.374
51	19568.3	0.40925		74.145	0.374
52	19415.7	0.309		74.15	0.374
53	19263	0.08025		74.155	0.374
54	19110.3	0.31175		74.16	0.374
55	18957.7	0.05275		74.165	0.374
56	18805	0.67425		74.17	0.374
57	18652.3	0.4945		74.175	0.374
58	18499.7	0.67375		74.18	0.374
59	18347	0.16125		74.185	0.374
60	18194.3	0.21875		74.19	0.374
61	18041.7	0.24375		74.195	0.374
62	17889	0.35825		74.2	0.374
63	17736.3	0.3755		74.205	0.374
64	17583.7	0.41		74.21	0.374
65	17431	0.593		74.215	0.374
66	17278.3	0.7945		74.22	0.374
67	17125.7	0.53425		74.225	0.374
68	16973	0.424		74.23	0.374
69	16820.3	0.417		74.235	0.374
70	16667.7	0.36475		74.24	0.374
71	16515	0.22275		74.245	0.374
72	16362.3	0.4805		74.25	0.374
73	16209.7	0.2925		74.255	0.374
74	16057	0.605		74.26	0.374
75	15904.3	0.45325		74.265	0.374
76	15751.6	0.37225		74.27	0.374
77	15599	0.48625		74.275	0.374
78	15446.3	0.55		74.28	0.374
79	15293.6	0.6205		74.285	0.374
80	15141	0.44		74.29	0.374
81	14988.3	0.49875		74.295	0.374
82	14835.6	0.284		74.3	0.374
83	14683	0.48075		74.305	0.374
84	14530.3	0.5995		74.31	0.374
85	14377.6	0.66225		74.315	0.374
86	14225	0.3855		74.32	0.374
87	14072.3	0.3395		74.325	0.374
88	13919.6	0.36575		74.33	0.374
89	13767	0.27225		74.335	0.374
90	13614.3	0.45075		74.34	0.374
91	13461.6	0.3775		74.345	0.374
92	13309	0.427		74.35	0.374
93	13156.3	0.73625		74.355	0.374
94	13003.6	0.66975		74.36	0.374
95	12851	0.321		74.365	0.374
96	12698.3	0.14925		74.37	0.374
97	12545.6	0.349		74.375	0.374
98	12393	0.293		74.38	0.374
99	12240.3	0.277		74.385	0.374
100	12087.6	0.343		74.39	0.374
101	11934.9	0.46575		74.395	0.374
102	11782.3	0.396		74.4	0.374
103	11629.6	0.1275		74.405	0.374
104	11476.9	0.12425		74.41	0.374
105	11324.3	0.3615		74.415	0.374
106	11171.6	0.59525		74.42	0.374
107	11018.9	0.42925		74.425	0.374
108	10866.3	0.416		74.43	0.374
109	10713.6	0.347		74.435	0.374
110	10560.9	0.45275		74.44	0.374
111	10408.3	0.11		74.445	0.374
112	10255.6	-0.32825		74.45	0.374
113	10102.9	-0.382		74.455	0.374
114	9950.26	-0.1815		74.46	0.374
115	9797.6	0.1045		74.465	0.374
116	9644.93	0.23225		74.47	0.374
117	9492.26	0.4665		74.475	0.374
118	9339.59	0.41975		74.48	0.374
119	9186.92	0.393		74.485	0.374
120	9034.26	0.38525		74.49	0.374
121	8881.59	0.54475		74.495	0.374
122	8728.92	0.43575		74.5	0.374
123	8576.25	0.04775		74.505	0.374
124	8423.58	0.42775		74.51	0.374
125	8270.92	0.2795		74.515	0.374
126	8118.25	0.249		74.52	0.374
127	7965.58	0.43925		74.525	0.374
128	7812.91	0.60275		74.53	0.374
129	7660.24	0.4715		74.535	0.374
130	7507.58	0.451		74.54	0.374
131	7354.91	0.28375		74.545	0.374
132	7202.24	0.40025		74.55	0.374
133	7049.57	0.359		74.555	0.374
134	6896.9	0.48825		74.56	0.374
135	6744.24	0.2445		74.565	0.374
136	6591.57	0.36175		74.57	0.374
137	6438.9	0.34225		74.575	0.374
138	6286.23	0.36325		74.58	0.374
139	6133.56	0.323		74.585	0.374
140	5980.9	0.106		74.59	0.374
141	5828.23	0.238		74.595	0.374
142	5675.56	0.536		74.6	0.374
143	5522.89	0.519		74.605	0.374
144	5370.22	0.49375		74.61	0.374
145	5217.56	0.65475		74.615	0.374
146	5064.89	0.15625		74.62	0.374
147	4912.22	0.21025		74.625	0.374
148	4759.55	0.3285		74.63	0.374
149	4606.88	0.355		74.635	0.374
150	4454.22	0.26575		74.64	0.374
151	4301.55	0.19375		74.645	0.374
152	4148.88	0.17525		74.65	0.374
153	3996.21	0.55175		74.655	0.374
154	3843.54	0.32225		74.66	0.374
155	3690.88	0.59425		74.665	0.374
156	3538.21	0.86225		74.67	0.374
157	3385.54	0.3995		74.675	0.374
158	3232.87	0.41275		74.68	0.374
159	3080.2	0.4905		74.685	0.374
160	2927.54	0.5705		74.69	0.374
161	2774.87	0.42975		74.695	0.374
162	2622.2	0.16425		74.7	0.374
163	2469.53	0.3395		74.705	0.374
164	2316.86	0.73925		74.71	0.374
165	2164.2	0.64575		74.715	0.374
166	2011.53	0.46475		74.72	0.374
167	1858.86	0.3275		74.725	0.374
168	1706.19	0.59675		74.73	0.374
169	1553.52	0.373		74.735	0.374
170	1400.86	0.4435		74.74	0.374
171	1248.19	0.7435		74.745	0.374
172	1095.52	0.45725		74.75	0.374
173	942.851	0.4805		74.755	0.374
174	790.183	0.7895		74.76	0.374
175	637.515	1.342		74.765	0.374
176	484.847	2.11325		74.77	0.374
177	332.179	2.067		74.775	0.374
178	179.511	2.323		74.78	0.374
179	26.8431	2.85875		74.785	0.374
180	-125.825	3.17325		74.79	0.374
181	-278.493	1.7685		74.795	0.374
182	-431.161	0.62425		74.8	0.374
183	-583.829	0.60425		74.805	0.374
184	-736.497	0.563		74.81	0.374
185	-889.165	0.65525		74.815	0.374
186	-1041.83	0.5005		74.82	0.374
187	-1194.5	0.521		74.825	0.374
188	-1347.17	0.6785		74.83	0.374
189	-1499.84	0.56		74.835	0.374
190	-1652.51	0.48325		74.84	0.374
191	-1805.17	0.41625		74.845	0.374
192	-1957.84	0.235		74.85	0.374
193	-2110.51	0.24075		74.855	0.374
194	-2263.18	0.892		74.86	0.374
195	-2415.84	0.15025		74.865	0.374
				74.87	0.374
				74.875	0.374
				74.88	0.374
				74.885	0.374
				74.89	0.374
				74.895	0.374
				74.9	0.374
				74.905	0.374
				74.91	0.374
				74.915	0.374
				74.92	0.374
				74.925	0.374
				74.93	0.374
				74.935	0.374
				74.94	0.374
				74.945	0.374
				74.95	0.374
				74.955	0.374
				74.96	0.374
				74.965	0.374
				74.97	0.374
				74.975	0.374
				74.98	0.374
				74.985	0.374
				74.99	0.374
				74.995	0.374
				75	0.374
				75.005	0.374
				75.01	0.374
				75.015	0.374
				75.02	0.374
				75.025	0.374
				75.03	0.374
				75.035	0.374
				75.04	0.374
				75.045	0.374
				75.05	0.374
				75.055	0.374
				75.06	0.374
				75.065	0.374
				75.07	0.374
				75.075	0.374
				75.08	0.374
				75.085	0.374
				75.09	0.374
				75.095	0.374
				75.1	0.374
				75.105	0.374
				75.11	0.374
				75.115	0.374
				75.12	0.374
				75.125	0.374
				75.13	0.374
				75.135	0.374
				75.14	0.374
				75.145	0.374
				75.15	0.374
				75.155	0.374
				75.16	0.374
				75.165	0.374
				75.17	0.374
				75.175	0.374
				75.18	0.374
				75.185	0.374
				75.19	0.374
				75.195	0.374
				75.2	0.374
				75.205	0.374
				75.21	0.374
				75.215	0.374
				75.22	0.374
				75.225	0.374
				75.23	0.374
				75.235	0.374
				75.24	0.374
				75.245	0.374
				75.25	0.374
				75.255	0.374
				75.26	0.374
				75.265	0.374
				75.27	0.374
				75.275	0.374
				75.28	0.374
				75.285	0.374
				75.29	0.374
				75.295	0.374
				75.3	0.374
				75.305	0.374
				75.31	0.374
				75.315	0.374
				75.32	0.374
				75.325	0.374
				75.33	0.374
				75.335	0.374
				75.34	0.374
				75.345	0.374
				75.35	0.374
				75.355	0.374
				75.36	0.374
				75.365	0.374
				75.37	0.374
				75.375	0.374
				75.38	0.374
				75.385	0.374
				75.39	0.374
				75.395	0.374
				75.4	0.374
				75.405	0.374
				75.41	0.374
				75.415	0.374
				75.42	0.374
				75.425	0.374
				75.43	0.374
				75.435	0.374
				75.44	0.374
				75.445	0.374
				75.45	0.374
				75.455	0.374
				75.46	0.374
				75.465	0.374
				75.47	0.374
				75.475	0.374
				75.48	0.374
				75.485	0.374
				75.49	0.374
				75.495	0.374
				75.5	0.374
				75.505	0.374
				75.51	0.374
				75.515	0.374
				75.52	0.374
				75.525	0.374
				75.53	0.374
				75.535	0.374
				75.54	0.374
				75.545	0.374
				75.55	0.374
				75.555	0.374
				75.56	0.374
				75.565	0.374
				75.57	0.374
				75.575	0.374
				75.58	0.374
				75.585	0.374
				75.59	0.374
				75.595	0.374
				75.6	0.374
				75.605	0.374
				75.61	0.374
				75.615	0.374
				75.62	0.374
				75.625	0.374
				75.63	0.374
				75.635	0.374
				75.64	0.374
				75.645	0.374
				75.65	0.374
				75.655	0.374
				75.66	0.374
				75.665	0.374
				75.67	0.374
				75.675	0.374
				75.68	0.373
				75.685	0.373
				75.69	0.373
				75.695	0.373
				75.7	0.372
				75.705	0.372
				75.71	0.371
				75.715	0.37
				75.72	0.369
				75.725	0.367
				75.73	0.365
				75.735	0.363
				75.74	0.359
				75.745	0.355
				75.75	0.35
				75.755	0.344
				75.76	0.336
				75.765	0.327
				75.77	0.315
				75.775	0.302
				75.78	0.287
				75.785	0.269
				75.79	0.248
				75.795	0.225
				75.8	0.198
				75.805	0.169
				75.81	0.137
				75.815	0.101
				75.82	0.064
				75.825	0.024
				75.83	-0.018
				75.835	-0.061
				75.84	-0.105
				75.845	-0.149
				75.85	-0.192
				75.855	-0.234
				75.86	-0.273
				75.865	-0.309
				75.87	-0.341
				75.875	-0.368
				75.88	-0.39
				75.885	-0.407
				75.89	-0.416
				75.895	-0.42
				75.9	-0.416
				75.905	-0.407
				75.91	-0.39
				75.915	-0.368
				75.92	-0.341
				75.925	-0.309
				75.93	-0.273
				75.935	-0.234
				75.94	-0.192
				75.945	-0.149
				75.95	-0.105
				75.955	-0.061
				75.96	-0.018
				75.965	0.024
				75.97	0.064
				75.975	0.101
				75.98	0.137
				75.985	0.169
				75.99	0.198
				75.995	0.225
				76	0.248
				76.005	0.269
				76.01	0.287
				76.015	0.302
				76.02	0.315
				76.025	0.327
				76.03	0.336
				76.035	0.344
				76.04	0.35
				76.045	0.355
				76.05	0.359
				76.055	0.363
				76.06	0.365
				76.065	0.367
				76.07	0.369
				76.075	0.37
				76.08	0.371
				76.085	0.372
				76.09	0.372
				76.095	0.373
				76.1	0.373
				76.105	0.373
				76.11	0.373
				76.115	0.374
				76.12	0.374
				76.125	0.374
				76.13	0.374
				76.135	0.374
				76.14	0.374
				76.145	0.374
				76.15	0.374
				76.155	0.374
				76.16	0.374
				76.165	0.374
				76.17	0.374
				76.175	0.374
				76.18	0.374
				76.185	0.374
				76.19	0.374
				76.195	0.374
				76.2	0.374
				76.205	0.374
				76.21	0.374
				76.215	0.374
				76.22	0.374
				76.225	0.374
				76.23	0.374
				76.235	0.374
				76.24	0.374
				76.245	0.374
				76.25	0.374
				76.255	0.374
				76.26	0.374
				76.265	0.374
				76.27	0.374
				76.275	0.374
				76.28	0.374
				76.285	0.374
				76.29	0.374
				76.295	0.374
				76.3	0.374
				76.305	0.374
				76.31	0.374
				76.315	0.374
				76.32	0.374
				76.325	0.374
				76.33	0.374
				76.335	0.374
				76.34	0.374
				76.345	0.374
				76.35	0.374
				76.355	0.374
				76.36	0.374
				76.365	0.374
				76.37	0.374
				76.375	0.374
				76.38	0.374
				76.385	0.374
				76.39	0.374
				76.395	0.374
				76.4	0.374
				76.405	0.374
				76.41	0.374
				76.415	0.374
				76.42	0.374
				76.425	0.374
				76.43	0.374
				76.435	0.374
				76.44	0.374
				76.445	0.374
				76.45	0.374
				76.455	0.374
				76.46	0.374
				76.465	0.374
				76.47	0.374
				76.475	0.374
				76.48	0.374
				76.485	0.374
				76.49	0.374
				76.495	0.374
				76.5	0.374
				76.505	0.374
				76.51	0.374
				76.515	0.374
				76.52	0.374
				76.525	0.374
				76.53	0.374
				76.535	0.374
				76.54	0.374
				76.545	0.374
				76.55	0.374
				76.555	0.374
				76.56	0.374
				76.565	0.374
				76.57	0.374
				76.575	0.374
				76.58	0.374
				76.585	0.374
				76.59	0.374
				76.595	0.374
				76.6	0.374
				76.605	0.374
				76.61	0.374
				76.615	0.374
				76.62	0.374
				76.625	0.374
				76.63	0.374
				76.635	0.374
				76.64	0.374
				76.645	0.374
				76.65	0.374
				76.655	0.374
				76.66	0.374
				76.665	0.374
				76.67	0.374
				76.675	0.374
				76.68	0.374
				76.685	0.374
				76.69	0.374
				76.695	0.374
				76.7	0.374
				76.705	0.374
				76.71	0.374
				76.715	0.374
				76.72	0.374
				76.725	0.374
				76.73	0.374
				76.735	0.374
				76.74	0.374
				76.745	0.374
				76.75	0.374
				76.755	0.374
				76.76	0.374
				76.765	0.374
				76.77	0.374
				76.775	0.374
				76.78	0.374
				76.785	0.374
				76.79	0.374
				76.795	0.374
				76.8	0.374
				76.805	0.374
				76.81	0.374
				76.815	0.374
				76.82	0.374
				76.825	0.374
				76.83	0.374
				76.835	0.374
				76.84	0.374
				76.845	0.374
				76.85	0.374
				76.855	0.374
				76.86	0.374
				76.865	0.374
				76.87	0.374
				76.875	0.374
				76.88	0.374
				76.885	0.374
				76.89	0.374
				76.895	0.374
				76.9	0.374
				76.905	0.374
				76.91	0.374
				76.915	0.374
				76.92	0.374
				76.925	0.374
				76.93	0.374
				76.935	0.374
				76.94	0.374
				76.945	0.374
				76.95	0.374
				76.955	0.374
				76.96	0.374
				76.965	0.374
				76.97	0.374
				76.975	0.374
				76.98	0.374
				76.985	0.374
				76.99	0.374
				76.995	0.374
				77	0.374
				77.005	0.374
				77.01	0.374
				77.015	0.374
				77.02	0.374
				77.025	0.374
				77.03	0.374
				77.035	0.374
				77.04	0.374
				77.045	0.374
				77.05	0.374
				77.055	0.374
				77.06	0.374
				77.065	0.374
				77.07	0.374
				77.075	0.374
				77.08	0.374
				77.085	0.374
				77.09	0.374
				77.095	0.374
				77.1	0.374
				77.105	0.374
				77.11	0.374
				77.115	0.374
				77.12	0.374
				77.125	0.374
				77.13	0.374
				77.135	0.374
				77.14	0.374
				77.145	0.374
				77.15	0.374
				77.155	0.374
				77.16	0.374
				77.165	0.374
				77.17	0.374
				77.175	0.374
				77.18	0.374
				77.185	0.374
				77.19	0.374
				77.195	0.374
				77.2	0.374
				77.205	0.374
				77.21	0.374
				77.215	0.374
				77.22	0.374
				77.225	0.374
				77.23	0.374
				77.235	0.374
				77.24	0.374
				77.245	0.374
				77.25	0.374
				77.255	0.374
				77.26	0.374
				77.265	0.374
				77.27	0.374
				77.275	0.374
				77.28	0.374
				77.285	0.374
				77.29	0.374
				77.295	0.374
				77.3	0.374
				77.305	0.374
				77.31	0.374
				77.315	0.374
				77.32	0.374
				77.325	0.374
				77.33	0.374
				77.335	0.374
				77.34	0.374
				77.345	0.374
				77.35	0.374
				77.355	0.374
				77.36	0.374
				77.365	0.374
				77.37	0.374
				77.375	0.374
				77.38	0.374
				77.385	0.374
				77.39	0.374
				77.395	0.374
				77.4	0.374
				77.405	0.374
				77.41	0.374
				77.415	0.374
				77.42	0.374
				77.425	0.374
				77.43	0.374
				77.435	0.374
				77.44	0.374
				77.445	0.374
				77.45	0.374
				77.455	0.374
				77.46	0.374
				77.465	0.374
				77.47	0.374
				77.475	0.374
				77.48	0.374
				77.485	0.374
				77.49	0.374
				77.495	0.374
				77.5	0.374
				77.505	0.374
				77.51	0.374
				77.515	0.374
				77.52	0.374
				77.525	0.374
				77.53	0.374
				77.535	0.374
				77.54	0.374
				77.545	0.374
				77.55	0.374
				77.555	0.374
				77.56	0.374
				77.565	0.374
				77.57	0.374
				77.575	0.374
				77.58	0.374
				77.585	0.374
				77.59	0.374
				77.595	0.374
				77.6	0.374
				77.605	0.374
				77.61	0.374
				77.615	0.374
				77.62	0.374
				77.625	0.374
				77.63	0.374
				77.635	0.374
				77.64	0.374
				77.645	0.374
				77.65	0.374
				77.655	0.374
				77.66	0.374
				77.665	0.374
				77.67	0.374
				77.675	0.374
				77.68	0.374
				77.685	0.374
				77.69	0.374
				77.695	0.374
				77.7	0.374
				77.705	0.374
				77.71	0.374
				77.715	0.374
				77.72	0.374
				77.725	0.374
				77.73	0.374
				77.735	0.374
				77.74	0.374
				77.745	0.374
				77.75	0.374
				77.755	0.374
				77.76	0.374
				77.765	0.374
				77.77	0.374
				77.775	0.374
				77.78	0.374
				77.785	0.374
				77.79	0.374
				77.795	0.374
				77.8	0.374
				77.805	0.374
				77.81	0.374
				77.815	0.374
				77.82	0.374
				77.825	0.374
				77.83	0.374
				77.835	0.374
				77.84	0.374
				77.845	0.374
				77.85	0.374
				77.855	0.374
				77.86	0.374
				77.865	0.374
				77.87	0.374
				77.875	0.374
				77.88	0.374
				77.885	0.374
				77.89	0.374
